# Supplementary material for: Cryo-Electron Microscopy of Arabidopsis thaliana Phytochrome A in Its Pr State Reveals Head-to-Head Homodimeric Architecture
Source: Front Plant Sci. 2021 Apr 21;12:663751. doi: 10.3389/fpls.2021.663751 (PMC8182759; doi:10.3389/fpls.2021.663751)
Supplement: Supplementary file 1 [file Data_Sheet_1.ZIP]

Archive with 1 entries (1 files):
- pDG388.dna
